# Supplementary material for: The Role of Activating Transcription Factor 3 in Metformin’s Alleviation of Gastrointestinal Injury Induced by Restraint Stress in Mice
Source: Int J Mol Sci. 2023 Jul 1;24(13):10995. doi: 10.3390/ijms241310995 (PMC10342009; doi:10.3390/ijms241310995)
Supplement: Supplementary file 1 [file ijms-24-10995-s001.zip]

Archive with 1 entries (1 files):
- ijms-2448775-supplementary.pdf
